# Supplementary material for: Early Childhood Behavioral and Social-Emotional Development Among Asian Indian, Filipino, and Korean Families in the United States: A Pilot Study
Source: Children (Basel). 2026 Feb 12;13(2):256. doi: 10.3390/children13020256 (PMC12939503; doi:10.3390/children13020256)
Supplement: Supplementary file 1 [file children-13-00256-s001.zip]

Archive with 1 entries (1 files):
- children-4136234-supplementary.pdf
